# Supplementary material for: Novel Insights and Genomic Characterization of Coral-Associated Microorganisms from Maldives Displaying Antimicrobial, Antioxidant, and UV-Protectant Activities
Source: Biology (Basel). 2025 Apr 11;14(4):401. doi: 10.3390/biology14040401 (PMC12024893; doi:10.3390/biology14040401)
Supplement: Supplementary file 1 [file biology-14-00401-s001.zip]

Archive with 1 entries (1 files):
- biology-3544427-supplementary.pdf
